# Supplementary material for: Molecular testing and treatment patterns for patients with advanced non-small cell lung cancer: PIvOTAL observational study
Source: PLoS One. 2018 Aug 27;13(8):e0202865. doi: 10.1371/journal.pone.0202865 (PMC6110501; doi:10.1371/journal.pone.0202865)
Supplement: S1 Table — (XLSX) [file pone.0202865.s002.xlsx]

## Sheet: S1 Table
S1 Table. PIvOTAL study Ethics Committees and locations.
Ethics Committee Name	City	Country
Ballarat Health Services- RGO	Victoria	Australia
Bendigo Health Care Group Human Research Ethics Committee (RGO)	Bendigo	Australia
Eastern Health Research and Ethics Committee (RGO)	Box Hill	Australia
Gold Coast Hospital and Health Service Human Research Ethics Committee - RGO	Southport	Australia
Hunter New England Research Ethics & Governance Unit	New Lambton Heights	Australia
Hunter New England Research Ethics & Governance Unit (RGO)	New Lambton Heights	Australia
Metro South Health Service District Human Research Ethics Committee (RGO)	Woolloongabba	Australia
Metro South Hospital and Health Service Human Research Ethics Committee Princess Alexandra Hospital	Woolloongabba	Australia
Mid North Coast Local Health District RGO	Pot Macquarie	Australia
Peter MacCallum Cancer Centre Ethics Committee	East Melbourne	Australia
Peter MacCallum Cancer Centre Ethics Committee (RGO)	East Melbourne	Australia
South Metropolitan Health Service Human Research Ethics Committee (RGO)	East Perth	Australia
Southern Adelaide Clinical Human Research Ethics Committee-RGO	BEDFORD PARK	Australia
Tasmania Health & Medical Human Research Ethics Committee	Hobart	Australia
Western Sydney Local Health District HREC - RGO	Westmead	Australia
CEP da Faculdade de Medicina da Universidade de São Paulo - FMUSP/SP	Sao Paulo	Brazil
CEP da Pontifícia Universidade Católica do Rio Grande do Sul - PUC/RS	Porto Alegre	Brazil
CEP da Universidade de Passo Fundo/RS	Passo Fundo	Brazil
CEP do Centro Integrado de Atenção a Saúde - UNIMED/ES	Vitória	Brazil
CEP do Hospital Pró-Cardíaco/RJ	Rio de Janeiro	Brazil
CEP do Hospital São José – Criciúma/SC	Criciúma	Brazil
CEP do Instituto do Câncer Arnaldo Vieira de Carvalho	São Paulo	Brazil
Comitê de Ética em Pesquisa da Fundação Antônio Prudente - A.C. Camargo Cancer Center	São Paulo	Brazil
Comitê de Ética em Pesquisa Hospital Albert Einstein	São Paulo	Brazil
CONEP - Comissão Nacional de Ética em Pesquisa	Brasília	Brazil
Aerztekammer des Saarlandes	Saarbruecken	Germany
Bayrische Landesärztekammer	München	Germany
Ethik-Kommission an der Medizinischen Fakultaet der Universitaet Leipzig	Leipzig	Germany
Ethik-Kommission bei der Landesärztekammer Hessen	Frankfurt am Main	Germany
Ethikkommission der Ärztekammer Nordrhein	Duesseldorf	Germany
Ethikkommission der Ärztekammer Sachsen-Anhalt	Dessau-Rosslau	Germany
Ethik-Kommission der Ärztekammer Westfalen-Lippe	Münster	Germany
Ethik-Kommission der Ärztekammer Westfalen-Lippe und der Med. Fakultät der Universität Münster	Muenster	Germany
Ethikkommission der erztekammer Hamburg	Hamburg	Germany
Ethikkommission der Landesärztekammer Thüringen	Jena	Germany
Ethik-Kommission der Medizinischen Fakultaet der Universitaet Duisburg-Essen	Essen	Germany
Landesaerztekammer Baden-Wuerttemberg	Stuttgart	Germany
Landesaerztekammer Brandenburg	Cottbus	Germany
Medizinische Fakultaet des Universitaetsklinikums Schleswig-Holstein	Luebeck	Germany
Universität Heidelberg	Heidelberg	Germany
Azienda Ospedaliero-Universitaria Careggi	Firenze	Italy
Comiitato Etico Unico (CEUR) per la Basilicata	Potenza	Italy
Comitato Etico Area Cremona-Mantova-Lodi	Cremona	Italy
Comitato Etico Area Vasta Nord Ovest	Pisa	Italy
Comitato Etico Calabria Area Centro	Catanzaro	Italy
Comitato etico degli IRCCS Istituto Europeo di Oncologia e Centro Cardiologico Monzino	Milano	Italy
Comitato Etico della Azienda Ospedaliera Ospedali Riuniti Marche Nord	Pesaro	Italy
Comitato Etico della Azienda Ospedaliera Vincenzo Monaldi di Napoli	Napoli	Italy
Comitato Etico Lazio 2	Roma	Italy
Comitato Etico Palermo 1	Palermo	Italy
Università Campus Bio-Medico di Roma	Roma	Italy
Comitato Etico per la Sperimentazione Clinica della Provincia di Venezia e IRCCS San Camillo	Venezia	Italy
Gunma Prefectural Cancer Center IRB	Ota-shi	Japan
Jizankai Tsuboi Cancer Center Hospital IRB	Koriyama-shi	Japan
KKR Sapporo Medical Center IRB	Sapporo-shi	Japan
Tokyo Women's Medical University Hospital IRB	Shinjuku-ku	Japan
Kanagawa Cardiovascular and Respiratory Center IRB	Yokohama	Japan
IRB of Asan Medical Center	Seoul	Korea, Republic of
IRB of Korea University Anam Hospital	Seoul	Korea, Republic of
IRB of Severance Hospital, Yonsei University Health System	Seoul	Korea, Republic of
CEIC Complejo H. U. Insular/Materno Infantil (CHUIMI)	Las Palmas	Spain
CEIC Complejo Hospitalario de León	León	Spain
CEIC Complejo Hospitalario Regional de Malaga	Malaga	Spain
CEIC de Aragón (CEICA)	Zaragoza	Spain
CEIC de Galicia	Santiago de Compostela	Spain
CEIC Hospital General Universitario de Alicante	Alicante	Spain
CEIC Hospital General Universitario Gregorio Marañon	Madrid	Spain
CEIC Hospital Uiversitario Virgen del Rocio	Sevilla	Spain
CEIC Hospital Universitario 12 de Octubre	Madrid	Spain
CEIC Hospital Universitario La Paz	Madrid	Spain
CEIC Hospital Universitario La Princesa	Madrid	Spain
CEIC Hospital Universitario Valle de Hebron	Barcelona	Spain
CEIC Hospital Universitario y Politecnico La Fe	Valencia	Spain
CEIC Hospital Universitari Germans Trias i Pujol	Barcelona	Spain
CEIC Consorci Sanitari del Maresme	Barcelona	Spain
Chang Gung Medical Foundation, Institutional Review Board	Taoyuan	Taiwan, Republic of China
Changhua Christian Hospital Institutional Review Board	Changhua	Taiwan, Republic of China
China Medical University Hospital, Institutional Review Board	Taichung	Taiwan, Republic of China
Institutional Review Board of the E-DA Hospital	Kaohsiung	Taiwan, Republic of China
Kaohsiung Medical University Chung-Ho Memorial Hospital, Institutional Review Board	Kaohsiung	Taiwan, Republic of China
Research Ethics Review Committee Far Estern Memorial Hospital	New Taipei City	Taiwan, Republic of China
Taichung Veterans General Hospital, Institutional Review Board	Taichung	Taiwan, Republic of China
