# Supplementary material for: Molecular testing and treatment patterns for patients with advanced non-small cell lung cancer: PIvOTAL observational study
Source: PLoS One. 2018 Aug 27;13(8):e0202865. doi: 10.1371/journal.pone.0202865 (PMC6110501; doi:10.1371/journal.pone.0202865)
Supplement: S2 Table — (XLSX) [file pone.0202865.s003.xlsx]

## Sheet: S2 Table
S2 Table. Molecular test-related characteristics -- at the test level -- in all 8 countries, by NSCLC histology.
	Italy (N = 174)				Spain (N = 202)				Germany (N = 139)				Australia (N = 208)				Japan (N = 175)				Korea (N=150)				Taiwan (N=217)				Brazil (N = 175)
	Squam	Nonsq	Unk	Overall	Squam	Nonsq	Unk	Overall	Squam	Nonsq	Unk	Overall	Squam	Nonsq	Unk	Overall	Squam	Nonsq	Unk	Overall	Squam	Nonsq	Unk	Overall	Squam	Nonsq	Unk	Overall	Squam	Nonsq	Unk	Overall
Characteristic	n = 42	n = 121	n = 11	n=174	n = 33	n = 140	n = 29	202	n = 28	n = 108	n = 3	n=139	n = 30	n = 161	n = 17	n = 208	n = 43	n = 129	n = 3	n=175	n = 30	n = 113	n = 7	n=150	n = 16	n = 201	n = 0	n=217	n = 35	n = 132	n = 8	n=175
Patients tested, n (%)	1 ( 2)	79 (65)	9 (82)	89 (51)	14 ( 42)	119 ( 85)	21 ( 72)	154 (76)	6 ( 21)	71 ( 66)	1 ( 33)	78 (56)	3 ( 10)	115 ( 71)	8 ( 47)	126 (61)	17 (40)	110 (85)	3 (100)	130 (74)	7 (23)	101 (89)	6 (86)	114 (76)	2 (13)	183 (91)	NA	185 (85)	2 (6)	71 (54)	2 (25)	75 (43)
Total number of biomarker tests	2	111	11	124	25	201	25	251	18	167	4	189	4	179	13	196	21	133	4	158	11	248	12	271	2	189	0	191	2	86	2	90
No.molecular tests per patient, mean (SD)	2 (NA)	1.4 (0.5)	1.2 (0.4)	1.4	2 (1)	2 (1)	1 (1)	2 (1)	3 (1.8)	2 (1.3)	4 (NA)	2 (1.4)	1.3 (0.6)	1.6 (0.9)	1.6 (0.9)	2 (1)	1.2 (0.4)	1.2 (0.4)	1.3 (0.6)	1 (0.4)	1.6 (0.8)	2.5 (1.1)	2.0 (1.3)	2 (1)	1.0 (0)	1.0 (0.2)	NA	1 (2)	1 (0)	1.2 (0.5)	1 (0)	1 (0.5)
Median (range)	2 (2-2)	1 (1-2)	1 (1-2)	0.5	2 (1–4)	1(1–10)	1 (1–4)	1 (1-10)	3 (1-5)	2 (1-8)	4 (4-4)	2 (1-8)	1 (1-2)	1 (1-5)	1 (1-3)	1 (1-5)	1 (1-2)	1 (1-2)	1 (1-2)	1 (1-2)	1 (1-3)	3 (1-5)	2 (1-4)	2 (1-5)	1 (1-1)	1 (1-2)	NA	1 (1-2)	1 (1-1)	1 (1-3)	1 (1-1)	1 (1-3)
Molecular tests, n (% of tests)
ALK	1 (50)	30 (27)	2 (18)	33 (27)	4 ( 16)	39 ( 19)	2 ( 8)	45 ( 18)	4 ( 22)	39 (23)	1 (25)	44 ( 23)	1 ( 25)	26 ( 15)	1 (8)	28 (14)	4 (19)	25 (19)	1 (25)	30 (19)	2 ( 18)	55 ( 22)	2 ( 17)	59 ( 22)	0	5 (3)	NA	5 (3)	0	14 (16)	0	14 (16)
EGFR	1 (50)	76 (69)	9 (82)	86 (69)	12 (48)	113 (56)	20 (80)	145 (58)	6 (33)	68 ( 41)	1 (25)	75 (40)	3 (75)	114 (64)	7 (54)	124 (63)	17 ( 81)	107 ( 81)	3 (75)	127 (80)	5 (46)	108 (44)	6 (50)	119 (44)	2 (100)	184 (97)	NA	186 (97)	2 (100)	70 (81)	2 (100)	74 (82)
KRAS	0	5 (5)	0	5 (4)	0	4 ( 2)	0	4(2)	5 ( 28)	24 (14)	1 (25)	30 (16)	0	22 (12)	3 (23)	25 (13)	0	1 (1)	0	1 (1)	3 ( 27)	70 ( 28)	3 (25)	76 (28)	0	0	NA	0	0	1 (1)	0	1 (1)
Other	0	0	0	0	9 (36)	45 (22)	3 (12)	57 (23)	3 ( 17)	36 (22)	1 (25)	40 (21)	0	17 (10)	2 (15)	19 (10)	0	0	0	0	1 (9)	15 (6)	1 (8)	17 (6)	0	0	NA	0	0	1 (1)	0	1 (1)
EGFR mutation status
n	1	76	9	86	12	113	20	145	6	68	1	75	3	114	7	114	17	107	3	127	5	108	6	119	2	184	NA	186	2	70	2	74
Positive, n (% of tests)	0	18 (24)	4 (44)	22 (26)	0	19 (17)	4 ( 20.0)	23 (16)	1 (17)	19 (28)	0	20 ( 27)	2 ( 67)	26 (23)	0	28 (23)	1 (6)	45 (42)	2 (67)	48 (38)	1 (20)	45 ( 42)	5 (83)	51 (43)	0	124 (67)	NA	124 (67)	0	12 (17)	1 (50)	13 (18)
Negative, n (% of tests)	1 (100)	56 (74)	5 (56)	62 (72)	12 (100)	90 (80)	15 ( 75)	117 (81)	5 (83)	49 (72)	1 (100)	55 ( 73)	0	86 (75)	7 (100)	93 (75)	16 (94)	61 (57)	1 (33)	78 (61)	4 (80)	62 (57)	1 (17)	67 (56)	2 (100)	59 (32)	NA	61 (32)	1 (50)	52 (74)	0	53 (72)
Unknown, n (% of tests)	0	2 (3)	0	2 (2)	0	4 (4)	1 (5)	5 (3)	0	0	0	0	1 ( 33)	2 (2)	0	3 (2)	0	1 (1)	0	1 (1)	0	1 (1)	0	1 (1)	0	1 (1)	NA	1 (1)	1 (50)	6 (9)	1 (50)	8 (11)
ALK rearrangement status
n	1	30	2	33	4	39	2	45	4	39	1	44	1	26	1	28	4	25	1	30	2	55	2	59	0	5	NA	5	0	14	0	14
Positive, n (% of tests)	0	1 (3)	0	1 (3)	0	2 ( 5)	1 ( 50)	3 (7)	0	2 (5)	0	2 (5)	0	4 (15)	0	4 (14)	0	2 (8)	0	2 (7)	0	9 (16)	0	9 (15)	0	3 (60)	NA	3 (60)	0	0	0	0
Negative, n (% of tests)	1 (100)	28 (93)	2 (100)	31 (94)	2 ( 50)	36 ( 92)	1 ( 50)	39 (87)	3 ( 75)	36 ( 92)	1 (100)	40 (91)	0	20 (77)	1 (100)	21 (75)	4 (100)	23 (92)	1 (100)	28 (93)	1 (50)	43 (78)	2 (100)	46 (78)	0	1 (20)	NA	1 (20)	0	12 (86)	0	12 (86)
Unknown, n (% of tests)	0	1 (3)	0	1 (3)	2 ( 50)	1 (3)	0	3 (7)	1 ( 25)	1 (3)	0	2 (5)	1 (100)	2 (8)	0	3 (11)	0	0	0	0	1 (50)	3 (6)	0	4 (7)	0	1 (20)	NA	1 (20)	0	2 (14)	0	2 (14)
Type of tissue used (n, % of tests)
n	2	108	11	121	25	201	25	251	18	166	4	188	4	179	13	196	21	133	4	158	11	248	12	271	2	189	0	191	2	85	2	89
New	0	15 (14)	5 (46)	20 (17)	6 ( 24)	25 ( 12)	11 ( 44)	42 (17)	9 (50)	79 (48)	4 (100)	92 (49)	1 (25)	54 (30)	6 (46)	61 (31)	9 (43)	77 (58)	4 (100)	90 (57)	4 (36)	104 (42)	6 (50)	114 (42)	1 (50)	64 (34)	0	65 (34)	0	30 (35)	0	30 (34)
Archival	2 (100)	93 (86)	6 (55)	101 (84)	19 ( 76)	176 ( 88)	14 ( 56)	209 (83)	9 (50)	87 (52)	0	96 (51)	3 (75)	125 (70)	7 (54)	135 (69)	12 (57)	56 (42)	0	68 (43)	7 (64 )	144 (58)	6 (50)	157 (58)	1 (50)	125 (66)	0	126 (66)	2 (100)	55 (65)	2 (100)	59 (66)
Missing data	0	3	0	3	0	0	0	0	0	1	0	1	0	0	0	0	0	0	0	0	0	0	0		0	0	0	0	0	1	0	1
Timing of molecular tests
Number of tests	2	111	11	124	23	201	25	249	18	165	4	187	4	179	13	196	19	131	4	154	11	248	12	271	2	189	0	191	2	86	2	90
Before confirmed diagnosis, n (% of tests)	0	21 (19)	0	21 (17)	5 ( 22)	46 ( 23)	4 ( 16)	55 (22)	2 (11)	11 (7)	0	13 (7)	0	27 ( 15)	2 ( 15)	29 (15)	10 (53)	76 (58)	2 (50)	88 ( 57)	6 (55)	124 (50)	6 (50)	136 (50)	1 (50)	60 (32)	0	61 (32)	0	10 (12)	0	10 (11)
Before start of 1L therapy, after diagnosis, n (% of tests)	2 (100)	60 (54)	6 (55)	68 (55)	17 ( 74)	127 ( 63)	18 ( 72.0)	162 (65)	1 (6)	94 (57)	4 (100)	99 (53)	2 ( 50)	99 ( 55)	8 ( 62)	109 (56)	6 (32)	46 (35)	2 (50)	54 ( 35)	5 (46)	92 (37)	5 (42)	102 (38)	1 (50)	108 (57)	0	109 (57)	1 (50)	53 (62)	1 (50)	55 (61)
Before start of 2L therapy, after 1L therapy, n (% of tests)	0	20 (18)	5 (46)	25 (20)	1 ( 4)	19 ( 10)	3 ( 12.0)	23 (9)	9 (50)	43 (26)	0	52 (28)	2 ( 50)	45 ( 25)	2 ( 15)	49 (25)	1 (5)	4 (3)	0	5 ( 3)	0	15 (6)	0	15 (6)	0	15 (8)	0	15 (8)	1 (50)	14 (16)	0	15 (17)
Before start of 3L therapy, after 2L therapy, n (% of tests)	0	7 (6)	0	7 (6)	0	4 ( 2)	0 ( 0.0)	4 (2)	3 (17)	9 (6)	0	12 (6)	0	7 (4)	0	7 (4)	2 (11)	4 (3)	0	6 (4)	0	5 (2)	1 (8)	6 (2)	0	2 (1)	0	2 (1)	0	7 (8)	1 (50)	8 (9)
After 3L therapy, n (% of tests)	0	3 (3)	0	3 (2)	0	5 (3)	0 ( 0.0)	5 (2)	3 (17)	8 (5)	0	11 (6)	0	1 (1)	1 (8)	2 (1)	0	1 (1)	0	1 (1)	0	12 (5)	0	12 (4)	0	4 (2)	0	4 (2)	0	2 (2)	0	2 (2)
Missing test timing data	0	0	0	0	2	0	0	2	0	2	0	2	0	0	0	0	2	2	0	4	0	0	0	0	0	0	0	0	0	0	0	0
HC personnel ordering molecular test (n, % of tests)
Number of tests	2	98	11	111	19	160	22	201	13	154	4	171	4	166	13	188	21	124	4	149	11	246	12	269	2	155	0	157	2	78	2	82
Oncologist, n (% of tests)	2 (100)	88 (90)	11 (100)	101 (91)	16 (84)	142 (89)	14 (64)	172 (86)	0	38 (25)	0	38 (22)	4 (100)	124 (73)	11 (85)	139 (74)	1 (5)	6 (5)	0	7 (5)	4 (36)	139 (57)	10 (83)	153 (57)	0	2 (1)	0	2 (1)	2 (100)	74 (95)	2 (100)	78 (95)
Pulmonologist, n (% of tests)	0	2 (2)	0	2 (2)	1 (5)	5 (3)	4 (18)	10 (5)	13 (100)	88 (58)	4 (100)	105 (61)	0	14 (8)	0	14 (7)	20 (95)	113 (92)	4 (100)	137 (92)	6 (55)	96 (39)	2 (17)	104 (39)	0	96 (62)	0	96 (61)	0	0	0	0
Pathologist, n (% of tests)	0	2 (2)	0	2 (2)	2 (11)	6 (4)	1 (5)	9 (5)	0	1 (1)	0	1 (1)	2(1)	1 (1)	0	1 (1)	0	1 (1)	0	1 (1)	0	0	0	0	0	3 (2)	0	3 (2)	0	1 (1)	0	1 (1)
Thoracic surgeon, n (% of tests)	0	5 (5)	0	5 (5)	0	1 (1)	0	1 (1)	0	5 (3)	0	5 (3)	0	8 (5)	1 (8)	9 (5)	0	1 (1)	0	1 (1)	1 (9)	1	0	2 (1)	0	11 (7)	0	11 (7)	0	1 (1)	0	1 (1)
Other/ Multipersonnel, n (% of tests)	0	0	0	0	0	6 (4)	3 ( 14)	9(4)	0	16 (10)	0	16(9)	0	19 (11)	1 (8)	6 (3)	0	0	0	0	0	7 (3)	0	7 (3)	0	43 (28)	0	2 (1)	0	1 (1)	0	1 (1)
Missing test ordering data - or unknown	0	13	0	13	6	41	3	50	5	17 (3)	0	22 (2)	0	13	0	13 (3)	0	11	0	11	0	2	0	2	2	34	0	34	0	9	0	9
ALK, anaplastic lymphoma kinase; EGFR, epidermal growth factor receptor; Nonsq, nonsquamous; NSCLC, non-small cell lung cancer; squam, squamous; unk, unknown.
