# Supplementary material for: Molecular testing and treatment patterns for patients with advanced non-small cell lung cancer: PIvOTAL observational study
Source: PLoS One. 2018 Aug 27;13(8):e0202865. doi: 10.1371/journal.pone.0202865 (PMC6110501; doi:10.1371/journal.pone.0202865)
Supplement: S3 Table — (XLSX) [file pone.0202865.s004.xlsx]

## Sheet: S3 Table
	S3 Table. Number, results, and timing of tests for EGFR mutation and ALK rearrangement, at the test level overall in each country.
	Characteristic	Italy	Spain	Germany	Australia	Japan	Korea	Taiwan	Brazil
		(N = 174)	(N = 202)	(N = 139)	(N = 208)	(N = 175)	(N = 150)	(N = 217)	(N = 175)
	Number of tests per patient tested, n (%)
	1 test	54 (31)	95 (47)	22 (16)	82 (39)	102 (58)	30 (20)	179 (83)	62 (25)
	2 tests	35 (20)	43 (21)	25 (18)	22 (11)	28 (16)	28 (19)	6 (3)	11 (63)
	3 or more tests	0	16 (8)	31 (22)	22 (11)		56 (37)		2 (1)
	Test results
	EGFR, n (%)
	conclusive	84 (98)	132 (96)	67 (100)	119 (98)	122 (99)	97 (99)	181 (99)	64 (89)
	inconclusive	2 (2.3)	5 (4)	0	3 (3)	1 (1)	1 (1)	1 (1)	8 (11)
	ALK, n (%)
	conclusive	32 (97)	42 (93)	42 (95)	24 (92)	30 (100)	51 (93)	4 (80)	12 (86)
	inconclusive	1 (3)	3 (7)	2 (5)	2 (8)	0	4 (7)	1 (20)	2 (14)
	Timing of first test
	Before confirmed diagnosis, n (%)	20 (18)	53 (27)	12 (8)	25 (15)	84 (60)	128 (56)	61 (33)	10 (13)
	Before 1L therapy after diagnosis, n (%)	67 (62)	133 (67)	89 (56)	102 (62)	49 (35)	87 (38)	108 (59)	52 (66)
	Before start of 2L therapy , after 1L therapy, n (%)	18 (17)	13 (7)	41 (26)	35 (21)	2 (1)	9 (4)	11 (6)	12 (15)
	Before start of 3L therapy, after 2L therapy, n (%)	3 (3)	1 (1)	11 (7)	2 (1)	4 (3)	3 (1)	1 (1)	3 (4)
	Timing of second test
	Before confirmed diagnosis, n (%)	1 (7)	1(3)	1 (8)	1 (5)	2 (25)	7 (22)	0	0
	Before 1L therapy after diagnosis, n (%)	1 (7)	26 (79)	4 (31)	1 (5)	3 (38)	10 (31)	0	3 (27)
	Before start of 2L therapy , after 1L therapy, n (%)	7 (47)	2 (6)	5 (39)	11 (55)	2 (25)	4 (13)	4 (67)	3 (27)
	Before start of 3L therapy, after 2L therapy, n (%)	4 (27)	0	1 (8)	5 (25)	1 (13)	2 (6)	1 (17)	5 (46)
	After 3L therapy, n (%)	2 (13)	4 (12)	2 (15)	2 (10)	0	9 (28)	1 (17)	0
	Mean turnaround time for tests (days)
	Patients with one test, mean (SD) days
	EGFR	14.6 (17)	88.9 (281)	41 (94)	22.6 (18)	10.4 (17.1)	11.8 (8.9)	17 (8)	19.3 (14.7)
	ALK	2.5 (2)	13.7 (12)	0	0	12 (2.7)	16 (17)	NAa	14 (NA)
	Patients with two tests
	First test, mean (SD) days	11.3 (11)	14 (14)	23.9 (16)	13.6 (8)	28.2 (83.4)	188.5 (255.3)	14.6 (3.9)	19.6 (23.4)
	Second test, mean (SD) days	61.6 (240)	15.5(13)	29.1 (16)	40.5 (89)	32.4 (83.9)	10 (4.2)	25.8 (28.4)	19.6 (23.2)
	Median turnaround time for tests (days)
	Patients with one test, median (range) days
	EGFR	10 (1 - 85)	11 (1- 1476)	14 (1 - 375)	17 (1 - 92)	8 (3 - 162)	10 (2 - 48)	16 (2 - 53)	15 (1 - 61)
	ALK	3 (1 - 4)	15 (1 - 25)	0	0	13 (8 - 14)	16 (4 - 28)	NAa	14 (14 - 14)
	Patients with two tests
	First test, median (range) days	8 (1 - 47)	10 (1 - 69)	22 (1 - 56)	13.5 (1 - 25)	8 (5 - 372)	188.5 (8 - 369)	15 (8 - 18)	11 (1 - 71)
	Second test, median (range) days	6 (1 - 1106)	14 (1 - 69)	29.5 (1 - 63)	21 (7 - 373)	7 (3 - 371)	10 (7 - 13)	10 (9 - 75)	7 (1 - 71)
	aTest turnaround time was not available for patients who received ALK test in Taiwan.
	1L, 2L, 3L, first-, second-, third-line; ALK, anaplastic lymphoma kinase; EGFR, epidermal growth factor receptor; Nonsq, nonsquamous; NSCLC, non-small cell lung cancer; squam, squamous; unk, unknown.
